# Supplementary material for: Prevalence, aetiology and host and management factors associated with bovine mastitis in dairy cows in Zoba Anseba, Eritrea: a cross-sectional study
Source: BMC Vet Res. 2025 Jul 2;21:419. doi: 10.1186/s12917-025-04868-9 (PMC12220191; doi:10.1186/s12917-025-04868-9)
Supplement: Supplementary file 1 — Supplementary Material 1. [file 12917_2025_4868_MOESM1_ESM.zip]

Archive with 2 entries (2 files):
- Supplementary Material 1-amended Questionnaire data.xlsx
- Supplementary Material 1-Questionnaire data.xlsx
