# Supplementary material for: Prevalence, aetiology and host and management factors associated with bovine mastitis in dairy cows in Zoba Anseba, Eritrea: a cross-sectional study
Source: BMC Vet Res. 2025 Jul 2;21:419. doi: 10.1186/s12917-025-04868-9 (PMC12220191; doi:10.1186/s12917-025-04868-9)
Supplement: Supplementary file 1 — Supplementary Material 1. [file 12917_2025_4868_MOESM1_ESM.zip › Supplementary Material 1-amended Questionnaire data.xlsx]

## Sheet: Supplement 1
				Management risk factors																									Host Risk Factors
Serial No	Region/Zoba	Sub-region	Town/Village	Farm ID	Farmer's Age	Farmer's Gender	Formal Education (years)	Experience	Herd size	Lactating	Production system	House with roof	Floor type	Bedding matterial	Floor cleaning	Dung disposal	Milking cows wih mastitis last	Milking technique	Washing udder	Use of towel	A towel for more than one cow	Washing hand	Washing frequency	Using teat dip	Dry cow therapy	Ticks on udder or teats	Culling cow with chronic mastitis	Mastitis test	Animal ID	Breed	Cow's age (years)	Parity	Body condition score	lactation stage (month)	Injury on udder	Milk leak	Mastitis history	Result for CM (cow level)	Result for SCM (cow level)	CM ( herd level)	SCM (herd level)	RF	LF	RH	LH
1	Anseba	Keren	Keren	1	55	Male	12	4	16	9	Intensive	yes	concrete	no	daily	in compound	yes	stripping	yes	yes	yes	yes	once before milking all cows	no	no	never	no	no	849	Holstein	8	5	1	7	no	no	no	Negative	positive	Negative	Positive	2	3	3	3
2	Anseba																												850	Holstein	5	2	2	8	no	no	no	Negative	positive	Negative	Positive	2	3	3	3
3	Anseba																												855	Holstein	3	1	2	7	no	no	no	Negative	positive	Negative	Positive	2	3	3	3
4	Anseba																												852	Holstein	3	1	2	8	no	no	no	Negative	positive	Negative	Positive	3	2	3	3
5	Anseba																												851	Holstein	5	2	1	4	no	no	no	Negative	Negative	Negative	Positive	0	0	0	0
6	Anseba	Keren	Keren	2	56	Male	4	2	9	6	Semi-intensive		earthen	no	daily	In compound	no	squeezing	yes	yes	yes	yes	before milking each cow	no	no	rarely	no	no	637	Holstein	9	6	1	1	yes	no	yes	Negative	Positive	Negative	Positive	3	3	2	1
7	Anseba												no																636	Holstein	7	4	1	1	yes	no	no	Negative	Positive	Negative	Positive	0	0	3	2
8	Anseba																												638	Cross	4	1	1	1	yes	no	no	Negative	Negative	Negative	Positive	0	0	0	0
9	Anseba	Keren	Keren	3	42	male	6	2	12	5	Semi-intensive	no	earthen	no	daily	in compound	no	stripping	yes	no	yes	yes	once before milking all cows	no	no	rarely	no	no	874	Holstein	9	5	1	4	no	no	yes	Negative	positive	Negative	Positive	0	0	0	2
10	Anseba																												875	Holstein	10	6	1	8	no	no	yes	Negative	positive	Negative	Positive	3	3	0	0
11	Anseba																												192	Holstein	5	2	1	8	no	no	yes	Negative	positive	Negative	Positive	3	3	3	3
12	Anseba	Keren	Keren	4	68	Male	7	1	15	8	Intensive	no	earthen	no	daily	In compound	no	squeezing & stripping	yes	yes	yes	yes	once before milking all cows	no	no	frequently	no	no	Surgit	Holstein	3	1	2	8	no	no	no	Negative	Positive	Negative	Positive	0	3	3	3
13	Anseba																												Hriti	Holstein	4	2	2	3	no	no	no	Negative	Positive	Negative	Positive	2	0	2	0
14	Anseba																												Lost	Holstein	3	1	2	4	no	no	no	Negative	Positive	Negative	Positive	0	0	3	0
15	Anseba	Keren	Keren	5	73	Male	10	4	8	5	Intensive	no	earthen	no	daily	In compound	yes	stripping	no	no	no	yes	before milking each cow	no	no	rarely	no	no	702	Holstein	6	3	2	8	no	yes	no	Negative	Negative	Negative	Positive	0	0	0	0
16	Anseba																												693	Cross	4	2	2	6	yes	no	no	Negative	Positive	Negative	Positive	0	0	0	3
17	Anseba																												698	Holstein	3	1	2	5	no	no	no	Negative	Positive	Negative	Positive	3	0	0	1
18	Anseba	Keren	Keren	6	54	Male	12	4	28	16	Intensive	yes	concrete	no	daily	In compound	yes	squeezing & stripping	yes	yes	yes	yes	before milking each cow	no	yes	rarely	yes	no	27	Holstein	7	5	2	6	no	no	yes	Negative	Positive	Positive	Positive	2	2	3	3
19	Anseba																												26	Holstein	9	6	2	7	no	no	no	Negative	Positive	Positive	Positive	3	0	0	0
20	Anseba																												39	Holstein	4	2	2	3	no	no	no	Negative	Positive	Positive	Positive	1	2	0	0
21	Anseba																												25	Holstein	6	3	3	8	no	no	yes	Negative	Positive	Positive	Positive	3	3	3	3
22	Anseba																												33	Holstein	7	4	3	5	no	no	no	Negative	Positive	Positive	Positive	3	2	3	1
23	Anseba																												22	Holstein	5	2	2	6	no	no	no	Positive	Negative	Positive	Positive	1	1	1	3
24	Anseba																												32	Holstein	7	4	2	9	no	no	no	Negative	Positive	Positive	Positive	2	0	3	2
25	Anseba	Keren	Keren	7	53	Female	11	1	8	5	Semi-intensive	yes	earthen	no	daily	In compound	no	squeezing	yes	no	no	yes	once before milking all cows	no		frequently	no	no	877	Cross	7	4	3	3	no	no	no	Negative	Negative	Negative	Positive	0	0	0	0
26	Anseba																												875	Holstein	6	3	2	8	no	no	no	Negative	Positive	Negative	Positive	2	0	0	0
27	Anseba																												824	Holstein	8	4	1	4	yes	yes	no	Negative	Negative	Negative	Positive	0	0	0	0
28	Anseba	Keren	Keren	8	64	Male	8	3	35	14	Intensive	yes	concrete	no	daily	in compound	no	squeezing & stripping	yes	yes	no	yes	once before milking all cows	no	yes	rarely	no	no	143	Holstein	4	1	1	4	no	no	no	Negative	Negative	positive	Positive	0	0	0	0
29	Anseba																												144	Holstein	4	1	3	4	no	no	no	Negative	positive	positive	Positive	0	2	0	0
30	Anseba																												130	Holstein	10	8	2	8	no	no	no	Positive	Negative	positive	Positive	0	0	0	0
31	Anseba																												140	Holstein	4	1	2	6	no	no	no	Negative	positive	positive	Positive	3	0	2	2
32	Anseba																												135	Cross	9	7	2	5	no	no	no	Negative	positive	positive	Positive	3	2	2	3
33	Anseba																												137	Holstein	12	9	1	7	no	no	yes	Negative	positive	positive	Positive	3	3	3	3
34	Anseba	Keren	Keren (daerit)	9	37	Male	14	4	30	17	Intensive	yes	concrete	no	daily	outside compound	no	squeezing & stripping	yes	yes	yes	yes	once before milking all cows	no	yes	never	yes	no	327	Holstein	7	4	2	4	no	no	no	Negative	positive	positive	Positive	0	0	0	3
35	Anseba																												332	Holstein	7	5	1	5	no	no	no	Negative	positive	positive	Positive	3	3	3	3
36	Anseba																												331	Holstein	7	4	1	2	no	no	no	Negative	positive	positive	Positive	3	3	1	0
37	Anseba																												329	Holstein	3	1	3	2	no	no	no	Negative	positive	positive	Positive	0	0	0	0
38	Anseba																												338	Holstein	3	1	1	2	no	no	no	Negative	positive	positive	Positive	3	0	0	0
39	Anseba																												326	Holstein	7	4	2	1	no	no	yes	Positive	Negative	positive	Positive	2	3	0	3
40	Anseba																												adlaway	Holstein	3	1	2	7	no	no	no	Negative	positive	positive	Positive	0	2	2	2
41	Anseba																												328	Holstein	13	9	2	2	no	no	yes	Positive	Negative	positive	Positive	3	3	0	3
42	Anseba	Keren	Keren	10	68	Male	3	3	62	29	Intensive	no	earthen	no	daily	in compound	no	squeezing & stripping	yes	yes	yes	yes	once before milking all cows	no	no	rarely	no	no	49	Holstein	6	3	2	7	no	no	no	Negative	Positive	Negative	Positive	3	3	3	3
43	Anseba																												71	Holstein	5	2	1	9	no	no	no	Negative	Positive	Negative	Positive	3	3	2	3
44	Anseba																												Fanus	Holstein	3	1	1	7	no	no	no	Negative	Positive	Negative	Positive	3	3	3	3
45	Anseba																												53	Holstein	5	2	1	4	no	no	no	Negative	Positive	Negative	Positive	3	0	0	0
46	Anseba																												69	Holstein	5	3	2	3	no	no	no	Negative	Positive	Negative	Positive	3	0	3	3
47	Anseba																												66	Holstein	3	1	1	2	no	no	no	Negative	Positive	Negative	Positive	3	3	0	3
48	Anseba																												42	Holstein	6	3	1	2	no	no	no	Negative	Positive	Negative	Positive	0	0	0	0
49	Anseba																												45	Holstein	7	4	2	5	no	no	no	Negative	Positive	Negative	Positive	3	3	3	3
50	Anseba																												43	Holstein	5	2	1	3	no	no	no	Negative	Positive	Negative	Positive	3	3	3	3
51	Anseba																												76	Holstein	5	3	2	1	no	no	no	Negative	Positive	Negative	Positive	3	0	2	3
52	Anseba																												52	Holstein	5	2	2	3	no	no	no	Negative	Positive	Negative	Positive	1	3	2	0
53	Anseba																												51	Holstein	8	3	2	5	no	no	no	Negative	Positive	Negative	Positive	3	2	3	3
54	Anseba																												70	Holstein	5	2	1	4	no	no	no	Negative	Positive	Negative	Positive	3	3	3	3
55	Anseba	Keren	Jufa	11	57	Male	4	1	6	4	Semi-intensive	no	earthen	no	daily	In compound	no	stripping	yes	no	no	yes	once before milking all cows	no	no	rarely	no	no	14029	Indigenous	8	3	2	1	no	no	no	Negative	Negative	Negative	Positive	0	0	0	0
56	Anseba																												14028	Holstein	12	8	2	1	no	no	no	Negative	Positive	Negative	Positive	2	1	0	2
57	Anseba																												14027	Holstein	6	4	1	9	no	no	no	Negative	Positive	Negative	Positive	1	1	0	0
58	Anseba																												14030	Cross	5	2	2	4	no	no	yes	Negative	Positive	Negative	Positive	1	3	0	1
59	Anseba	Keren	Jufa	12	65	Male	0	4	17	10	Semi-intensive	no	earthen	no	daily	in compound	no	squeezing	yes	no	no	yes	once before milking all cows	no	no	frequently	no	no	Temsal	Cross	5	3	1	9	no	no	no	Negative	Positive	Negative	positive	2	2	0	0
60	Anseba																												Tiel	Holstein	8	6	1	3	no	no	no	Negative	Positive	Negative	positive	2	3	2	0
61	Anseba																												Glas	Holstein	7	5	1	8	no	no	no	Negative	Positive	Negative	positive	3	3	0	0
62	Anseba																												Merkeb	Holstein	7	4	2	9	no	no	no	Negative	Positive	Negative	positive	3	3	3	3
63	Anseba																												Ketan	Holstein	7	5	1	6	no	no	no	Negative	Positive	Negative	positive	3	0	0	0
64	Anseba	Keren	Keren	13	58	Male	11	3	11	7	Semi-intensive	no	earthen	no	daily	in compound	no	squeezng	yes	yes	yes	yes	once before milking all cows	no	no	rarely	no	no	120	Holstein	5	3	2	1	no	no	yes	Negative	Negative	positive	Positive	3	3	0	0
65	Anseba																												121	Holstein	6	4	1	1	no	no	no	Negative	positive	positive	Positive	0	2	1	0
66	Anseba																												122	Holstein	7	4	1	3	no	no	no	Negative	positive	positive	Positive	0	0	3	2
67	Anseba	Keren	Keren	14	85	Male	4	3	6	5	Intensive	no	earthen	no	weekly	in compound	no	stripping	yes	yes	yes	yes	before milking each cow	no	no	rarely	no	no	715	Holstein	8	4	1	5	no	no	no	Negative	Positive	Positive	Positive	3	0	3	0
68	Anseba																												717	Holstein	7	4	2	4	no	no	no	Negative	Positive	Positive	Positive	2	2	3	3
69	Anseba																												716	Holstein	5	2	1	8	no	no	no	Positive	Negative	Positive	Positive	3	3	3	3
70	Anseba	Keren	Keren	15	65	Male	5	3	10	6	Intensive	no	earthen	no	weekly	in compound	no	squeezing	yes	no	yes	yes	before milking each cow	no	no	rarely	no	no	827	Holstein	6	3	2	5	no	no	no	Negative	Positive	Negative	Positive	2	3	2	3
71	Anseba																												828	Holstein	6	3	1	5	no	no	no	Negative	Positive	Negative	Positive	0	2	0	1
72	Anseba																												820	Holstein	6	1	1	4	no	no	no	Negative	Positive	Negative	Positive	0	3	2	3
73	Anseba	Keren	Keren	16	42	Male	14	4	12	7	Intensive	no	earthen	no	weekly	in compound	no	stripping	yes	yes	yes	yes	once before milking all cows	yes	no	never	yes	no	840	Holstein	6	3	1	1	no	no	no	Negative	Positive	Negative	Positive	2	2	3	3
74	Anseba																												843	Holstein	5	2	2	5	no	no	no	Negative	Positive	Negative	Positive	0	0	1	0
75	Anseba																												839	Holstein	10	6	1	6	no	no	no	Negative	Positive	Negative	Positive	2	2	3	3
76	Anseba	Hagaz	Daerotay	17	63	Male	5	3	14	6	Semi-intensive	no	earthen	no	daily	in compound	no	stripping	yes	no	no	yes	once before milking all cows	no	no	frequently	no	no	257	Cross	5	3	2	5	no	no	no	Negative	Negative	negative	Positive	0	0	0	0
77	Anseba																												256	Cross	4	1	1	6	no	no	no	Negative	positive	negative	Positive	2	1	3	3
78	Anseba																												258	Cross	10	7	2	5	no	no	no	Negative	positive	negative	Positive	2	0	3	3
79	Anseba	Hagaz	Hagaz	18	57	Male	18	2	40	19	Semi-intensive	yes	concrete	no	daily	outside compound	no	squeezing & stripping	yes	yes	yes	yes	once before milking all cows	no	yes	never	no	no	1396	Holstein	9	6	3	9	no	no	no	Negative	Negative	positive	Positive	0	0	0	0
80	Anseba																												1375	Holstein	10	7	2	9	yes	no	no	Positive	Negative	positive	Positive	0	blocked	0	0
81	Anseba																												1392	Holstein	9	6	1	7	no	no	no	Negative	positive	positive	Positive	2	2	2	3
82	Anseba																												1374	Holstein	10	7	2	9	yes	no	no	Negative	Negative	positive	Positive	0	0	3	2
83	Anseba																												2736	Holstein	4	2	1	9	no	no	no	Negative	positive	positive	Positive	2	1	0	0
84	Anseba																												1384	Holstein	10	6	1	3	no	no	yes	Positive	Negative	positive	Positive	0	0	blood mix milk	0
85	Anseba																												2730	Holstein	5	2	2	6	no	no	no	Negative	Negative	positive	Positive	0	0	0	0
86	Anseba	Hagaz	Hagaz	19	52	Male	12	3	5	4	Semi-intensive	no	earthen	no	daily	in compound	no	squeezing	no	no	no	yes	once before milking all cows	no	no	rarely	no	no	202	Cross	8	5	1	5	no	no	no	Negative	Negative	Negative	negative	0	0	0	0
87	Anseba																												201	Cross	4	2	1	7	no	no	no	Negative	Negative	Negative	negative	0	0	0	0
88	Anseba	Hagaz	Hagaz	20	46	Male	10	3	17	11	Semi-intensive	no	earthen	no	daily	in compound	no	squeezing & stripping	yes	yes	yes	yes	once before milking all cows	no	no	never	no	no	Lost	Indigenous	6	3	3	4	yes	no	no	Negative	Negative	negative	Positive	0	0	0	0
89	Anseba																												286	Holstein	3	1	1	5	no	no	no	Negative	positive	negative	Positive	3	0	0	1
90	Anseba																												285	Cross	3	1	3	6	no	no	no	Negative	positive	negative	Positive	0	0	0	0
91	Anseba																												Lost	Indigenous	4	2	2	9	no	no	no	Negative	negative	negative	Positive	0	0	0	0
92	Anseba																												283	Holstein	6	3	3	3	no	no	no	Negative	negative	negative	Positive	0	0	0	2
93	Anseba	Hagaz	Hagaz	21	55	Male	11	3	7	5	Semi-intensive	no	earthen	no	daily	in compound	no	squeezing	yes	yes	yes	yes	once before milking all cows	no	no	rarely	no	no	207	Holstein	10	7	2	7	no	no	no	Negative	positive	Negative	Positive	3	3	3	0
94	Anseba																												209	Holstein	6	3	2	5	no	no	no	Negative	positive	negative	Positive	3	0	1	3
95	Anseba	Hagaz	Hagaz	22	68	Male	0	2	6	5	Semi-intensive	no	earthen	no	daily	outside compound	no	squeezing	yes	no	no	yes	once before milking all cows	no	no	rarely	no	no	235	Indigenous	8	5	3	8	no	no	no	Negative	Negative	positive	Positive	0	0	0	0
96	Anseba																												234	Cross	5	2	2	4	no	no	no	Negative	positive	positive	Positive	0	0	0	1
97	Anseba																												234B	Cross	6	3	3	5	no	no	yes	Positive	Negative	positive	Positive	0	0	viscous milk	0
98	Anseba	Hagaz	Daerotay	23	59	Male	8	3	13	11	Semi-intensive	no	earthen	no	daily	In compound	no	squeezing & stripping	yes	no	no	yes	once before milking all cows	no	no	frequently	no	no	263	Holstein	8	5	2	7	no	no	no	Negative	Positive	Negative	Positive	2	1	3	2
99	Anseba																												262	Cross	7	4	1	4	no	no	no	Negative	Negative	Negative	Positive	0	0	0	0
100	Anseba																												271	Cross	4	1	1	2	no	no	no	Negative	Negative	Negative	Positive	0	0	0	0
101	Anseba																												270	Cross	9	5	2	4	no	no	yes	Negative	Positive	Negative	Positive	2	3	3	3
102	Anseba																												265	Holstein	8	5	1	2	no	no	no	Negative	Negative	Negative	Positive	0	0	0	0
103	Anseba																												264	Cross	5	2	1	1	no	no	no	Negative	Negative	Negative	Positive	0	0	0	0
104	Anseba	Hagaz	Daerotay	24	72	Male	0	3	4	4	Semi-intensive	no	earthen	no	daily	in compound	no	squeezing	yes	no	no	yes	once before milking all cows	no	no	rarely	no	no	279a	Holstein	5	3	1	7	no	no	no	Negative	positive	Negative	Positive	0	0	0	3
105	Anseba																												280	Holstein	6	4	2	6	no	no	no	Negative	positive	Negative	Positive	3	0	0	0
106	Anseba																												279b	Holstein	3	1	1	2	no	no	no	Negative	positive	Negative	Positive	0	0	0	3
107	Anseba	Hagaz	Daerotay	25	53	Male	7	2	32	15	Semi-intensive	no	earthen	no	daily	in compound	no	squeezing & stripping	yes	yes	yes	yes	once before milking all cows	no	no	rarely	no	no	183	Holstein	4	1	1	8	no	no	no	Negative	positive	positive	Positive	3	2	3	2
108	Anseba																												185	Holstein	6	3	2	3	no	no	no	Negative	positive	positive	Positive	0	2	2	0
109	Anseba																												186	Holstein	10	7	1	3	no	no	no	Negative	positive	positive	Positive	0	0	0	2
110	Anseba																												187	Holstein	8	5	2	2	no	no	no	Positive	Negative	positive	Positive	0	swollen	0	0
111	Anseba																												184	Cross	3	1	1	10	no	no	no	Negative	positive	positive	Positive	3	1	3	3
112	Anseba																												181	Holstein	3	1	1	9	no	no	no	Negative	positive	positive	Positive	0	2	0	0
113	Anseba	Hamelmalo	Musha	26	60	Male	0	3	1	1	Semi-intensive	no	earthen	no	daily	in compound	no	stripping	yes	no	no	yes	once before milking all cows	no	no	never	no	no	378	Holstein	5	2	1	5	no	no	no	Negative	Negative	Negative	negative	0	0	0	0
114	Anseba	Hamelmalo	Musha	27	65	Male	0	2	3	3	Semi-intensive	no	earthen	no	daily	in compound	no	stripping	yes	no	no	yes	once before milking all cows	no	no	frequently	no	no	376	Holstein	5	2	2	5	no	no	no	Negative	positive	Negative	Positive	3	3	3	0
115	Anseba							2																					39460	Holstein	10	6	1	3	no	no	no	Negative	Negative	Negative	Positive	0	0	0	0
116	Anseba	Hamelmalo	Musha	28	40	Male	7		3	3	Semi-intensive	no	earthen	no	daily	in compound	no	stripping	yes	no	no	yes	once before milking all cows	no	no	frequently	no	no	372	Holstein	5	2	1	11	no	no	no	Negative	positive	Negative	Positive	3	3	3	0
117	Anseba																												371	Holstein	6	3	1	4	no	no	no	Negative	positive	Negative	Positive	2	3	3	3
118	Anseba	Hamelmalo	Hamelmalo	29	32	Male	16	3	11	9	Intensive	no	earthen	no	daily	outside compound	no	stripping	yes	yes	yes	yes	once before milking all cows	no	no	rarely	no	no	172	Holstein	7	4	2	2	no	no	no	Positive	Negative	positive	Positive	swollen	0	0	0
119	Anseba																												173	Holstein	5	2	3	2	no	no	yes	Negative	positive	positive	Positive	3	3	0	0
120	Anseba																												171	Holstein	6	3	1	8	no	no	no	Negative	positive	positive	Positive	0	1	0	0
121	Anseba																												174	Holstein	3	1	1	8	yes	no	no	Negative	positive	Negative	Positive	0	3	0	1
122	Anseba	Hamelmalo	Sutur	30	70	Male	5	3	5	5	Intensive	yes	earthen	no	daily	outside compound	no	stripping	yes	no	no	yes	once before milking all cows	no	no	never	no	no	77	Holstein	6	3	2	7	no	no	no	Negative	Positive	Negative	Positive	0	0	0	2
123	Anseba																												78	Cross	3	1	2	5	no	no	no	Negative	Positive	Negative	Positive	1	0	2	1
124	Anseba																												Drit	Indigenous	5	2	3	9	no	no	no	Negative	Negative	Negative	Positive	0	0	0	0
125	Anseba	Hamelmalo	Sutur	31	42	Male	8	2	27	14	Semi-intensive	yes	earthen	no	daily	in compound	no	stripping	yes	yes	yes	yes	once before milking all cows	no	no	rarely	no	no	1626	Holstein	8	5	2	8	no	no	no	Negative	positive	Negative	Positive	3	3	3	3
126	Anseba																												1328	Holstein	4	2	1	12	no	no	no	Negative	positive	Negative	Positive	2	4	0	3
127	Anseba																												1627	Cross	7	4	3	1	no	no	no	Negative	positive	Negative	Positive	2	3	2	3
128	Anseba																												81	Cross	3	1	2	12	no	no	no	Negative	positive	Negative	Positive	3	3	1	0
129	Anseba																												87	Holstein	3	1	3	9	no	yes	no	Negative	positive	Negative	Positive	3	0	2	1
130	Anseba																												94	Holstein	4	2	2	8	no	no	no	Negative	positive	Negative	Positive	2	3	2	2
131	Anseba	Hamelmalo	Sutur	32	47	Male	5	2	3	3	Intensive	yes	concrete	no	daily	outside compound	no	squeezing & stripping	yes	no	no	yes	once before milking all cows	no	no	never	no	no	2571	Holstein	5	2	1	4	no	no	no	Negative	Positive	Negative	Positive	1	3	1	3
132	Anseba																												2559	Holstein	7	3	2	7	no	no	yes	Negative	Positive	Negative	Positive	0	3	3	3
133	Anseba	Hamelmalo	Sutur	33	70	Male	0	3	11	8	Semi-intensive	yes	concrete	no	daily	outside compound	no	squeezing	yes	yes	yes	yes	once before milking all cows	no	no	rarely	no	no	333	Holstein	6	3	2	5	no	no	no	Positive	Negative	Positive	Positive	viscous milk	0	0	0
134	Anseba																												334	Cross	8	4	1	8	no	no	no	Positive	Negative	Positive	Positive	0	2	2	0
135	Anseba																												336	Holstein	6	3	1	2	no	no	no	Negative	Positive	Positive	Positive	2	3	0	3
136	Anseba																												332	Holstein	7	4	1	9	yes	no	no	Positive	Negative	Positive	Positive	0	0	0	swollen
137	Anseba	Hamelmalo	Sutur	34	35	Male	8	2	6	3	Intensive	yes	earthen	no	daily	outside compound	no	squeezing	yes	no	no	yes	once before milking all cows	no	no	never	no	no	304	Holstein	3	1	1	3	no	no	no	Negative	Negative	Negative	negative	0	0	0	0
138	Anseba	Hamelmalo	Sutur	35	68	Male	11	4	44	29	Intensive	yes	earthen	no	daily	in compound	no	squeezing & stripping	yes	yes	yes	yes	once before milking all cows	no	no	never	no	no	38	Holstein	5	3	2	3	no	no	no	Negative	Positive	Positive	Positive	0	3	0	3
139	Anseba																												51	Holstein	7	4	2	3	no	no	no	Negative	Positive	Positive	Positive	0	3	0	2
140	Anseba																												50	Holstein	5	3	2	5	yes	no	no	Negative	Negative	Positive	Positive	0	0	0	0
141	Anseba																												806	Cross	8	5	2	4	yes	no	no	Negative	Positive	Positive	Positive	3	3	0	2
142	Anseba																												62	Holstein	4	2	1	2	yes	no	no	Negative	Positive	Positive	Positive	0	3	0	3
143	Anseba																												1811	Holstein	8	6	1	3	no	no	no	Negative	Positive	Positive	Positive	3	2	3	1
144	Anseba																												41	Holstein	7	3	2	5	no	no	no	Positive	Negative	Positive	Positive	0	Blood mix milk	0	0
145	Anseba																												46	Holstein	4	2	2	3	no	no	no	Negative	Positive	Positive	Positive	3	3	3	3
146	Anseba																												47	Holstein	4	2	2	6	no	no	no	Negative	Positive	Positive	Positive	2	0	3	0
147	Anseba																												39	Holstein	5	3	2	3	no	no	no	Negative	Positive	Positive	Positive	3	3	3	3
148	Anseba																												43	Holstein	4	2	2	4	no	no	no	Negative	Positive	Positive	Positive	0	2	1	0
149	Anseba																												53	Holstein	3	1	2	8	yes	no	no	Negative	Positive	Positive	Positive	3	3	3	3
150	Anseba																												33	Holstein	4	2	3	3	no	no	no	Negative	Positive	Negative	Positive	3	0	0	0
151	Anseba	Elabered	Eden (elabered estate)	36	34	male	16	3	289	93	Semi-intensive	yes	concrete	no	daily	outside compound	yes	squeezing & stripping	yes	yes	yes	yes	once before milking all cows	no	yes	rarely	no	yes	2883	Cross	4	1	2	10	no	no	no	Negative	Negative	positive	Positive	0	0	0	0
152	Anseba																												2879	Holstein	4	1	1	5	no	no	yes	Negative	positive	positive	Positive	3	1	0	0
153	Anseba																												2899	Holstein	4	1	2	5	no	no	yes	Negative	positive	positive	Positive	2	0	0	0
154	Anseba																												2824	Holstein	5	3	2	2	no	no	no	Negative	positive	positive	Positive	1	2	0	0
155	Anseba																												2839	Holstein	5	2	2	11	no	no	no	Negative	positive	positive	Positive	0	0	0	3
156	Anseba																												2829	Holstein	5	2	2	9	no	no	no	Negative	Negative	positive	Positive	0	0	0	0
157	Anseba																												2848	Holstein	9	5	3	10	no	no	yes	Negative	positive	positive	Positive	0	3	0	0
158	Anseba																												2872	Holstein	8	6	2	4	no	no	no	Negative	positive	positive	Positive	2	0	0	2
159	Anseba																												38781	Holstein	9	5	2	4	no	no	yes	Negative	positive	positive	Positive	2	2	3	0
160	Anseba																												2830	Holstein	10	7	2	1	no	no	yes	Negative	positive	positive	Positive	0	0	3	3
161	Anseba																												2881	Holstein	7	4	2	2	no	no	no	Negative	Negative	positive	Positive	0	0	0	0
162	Anseba																												2892	Holstein	8	5	2	4	no	no	yes	Positive	Negative	positive	Positive	0	0	0	blocked
163	Anseba																												2739	Holstein	8	4	2	12	no	no	no	Negative	positive	positive	Positive	3	2	0	0
164	Anseba																												2871	Holstein	9	6	2	6	no	no	no	Negative	Negative	positive	Positive	0	0	0	0
165	Anseba																												2888	Holstein	9	6	2	5	no	no	no	Negative	positive	positive	Positive	0	0	0	2
166	Anseba																												2843	Holstein	5	2	2	1	no	no	no	Negative	Negative	positive	Positive	0	0	0	0
167	Anseba																												2870	Holstein	4	1	2	9	no	no	no	Negative	Negative	positive	Positive	0	0	0	0
168	Anseba																												2738	Holstein	7	5	1	8	yes	no	no	Negative	positive	positive	Positive	3	3	3	3
169	Anseba																												2844	Holstein	5	2	1	3	no	no	no	Negative	positive	positive	Positive	2	1	0	0
170	Anseba																												2876	Indigenous	4	1	2	6	no	no	no	Negative	Negative	positive	Positive	0	0	0	0
171	Anseba																												39180	Holstein	1	1	1	2	no	no	no	Negative	Negative	Negative	Positive	0	0	0	0
172	Anseba																												42941	Holstein	3	2	1	1	no	no	yes	Negative	positive	Negative	Positive	3	3	0	0
173	Anseba																												39179	Holstein	1	1	2	2	no	no	no	Negative	positive	Negative	Positive	3	0	3	3
174	Anseba																												2887	Holstein	9	6	2	5	no	no	no	Negative	Negative	positive	Positive	0	0	0	0
175	Anseba																												38844	Holstein	9	7	3	9	no	no	yes	Negative	positive	positive	Positive	3	1	3	3
176	Anseba																												2898	Holstein	4	1	3	5	yes	no	no	Negative	Negative	positive	Positive	0	0	0	0
177	Anseba																												38861	Cross	9	7	3	1	no	no	no	Negative	Negative	positive	Positive	0	0	0	0
178	Anseba																												7	Holstein	9	6	2	11	no	no	no	Negative	positive	positive	Positive	1	3	1	3
179	Anseba																												2861	Holstein	4	1	1	10	no	no	no	Positive	Negative	positive	Positive	0	watery secretion	0	0
180	Anseba																												2770	Cross	3	1	2	5	no	no	no	Negative	positive	positive	Positive	3	3	3	2
181	Anseba																												2738	Holstein	8	4	2	9	no	no	yes	Negative	positive	positive	Positive	3	3	3	3
182	Anseba																												39179	Holstein	8	4	2	7	no	no	no	Negative	positive	positive	Positive	3	0	3	3
183	Anseba																												38851	Holstein	7	4	2	10	no	no	no	Negative	positive	positive	Positive	3	2	2	1
184	Anseba																												2783	Holstein	7	4	2	10	no	no	no	Negative	positive	positive	Positive	3	3	3	3
185	Anseba																												2741	Holstein	8	4	2	9	no	no	no	Negative	positive	positive	Positive	3	0	0	0
186	Anseba																												2813	Holstein	6	3	2	10	no	no	yes	Positive	Negative	positive	Positive	3	3	0	3
187	Anseba																												2908	Holstein	3	1	2	5	no	no	no	Positive	Negative	positive	Positive	0	0	0	Swollen
188	Anseba																												2867	Holstein	4	1	2	5	no	no	no	Negative	positive	positive	Positive	3	2	3	0
189	Anseba																												39178	Holstein	7	4	1	9	no	no	no	Negative	positive	positive	Positive	3	2	3	0
190	Anseba																												2740	Holstein	8	5	1	2	no	no	no	Negative	positive	positive	Positive	0	3	0	0
191	Anseba																												2805	Holstein	6	3	1	3	no	no	no	Negative	positive	positive	Positive	0	0	2	0
192	Anseba	Elabered	Eden	37	65	Male	11	2	2	2	Semi-intensive	yes	earthen	no	daily	in compound	no	stripping	yes	no	no	yes	once before milking all cows	no	no	frequently	no	no	2591	Holstein	6	3	2	12	no	no	no	Negative	positive	Negative	Positive	3	3	3	3
193	Anseba																												2598	Holstein	4	2	1	3	no	no	no	Negative	Negative	Negative	Positive	0	0	0	0
194	Anseba	Elabered	Mehabesh	38	57	Male	0	3	5	3	Semi-intensive	no	earthen	no	daily	outside compound	no	squezing	yes	no	no	yes	once before milking all cows	no	no	frequently	no	no	2579	Holstein	8	5	2	5	no	no	no	Negative	Negative	Negative	Positive	3	3	3	3
195	Anseba	Elabered	Mehabesh	39	66	male	0	2	5	4	Semi-intensive	no	earthen	no	daily	outside compound	no	stripping	yes	no	no	yes	once before milking all cows	no	no	never	no	no	2577	Cross	11	8	1	7	no	no	no	Negative	Positive	Positive	Positive	2	3	2	3
196	Anseba																												Lost	Indigenous	4	2	2	5	no	no	yes	Positive	Negative	Positive	Positive	Hard teat	0	0	0
197	Anseba	Elabered	Mehabesh	40	68	Male	0	3	4	2	Semi-intensive	no	earthen	no	daily	in compound	no	squeezing	yes	no	no	yes	once before milking all cows	no	no	never	no	no	8775	Holstein	4	1	1	5	no	no	no	Negative	Negative	Negative	negative	0	0	0	0
198	Anseba	Aditekelezan	Aditekelezan	41	50	Female	8	1	18	9	Intensive	no	earthen	no	daily	in compound	no	squeezing & stripping	yes	yes	yes	yes	once before milking all cows	no	no	never	no	no	573	Holstein	5	2	3	7	no	no	no	Negative	Negative	Negative	Positive	0	0	0	0
199	Anseba																												577	Holstein	5	2	1	8	yes	no	no	Negative	positive	Negative	Positive	0	0	0	2
200	Anseba																												576	Holstein	7	4	2	4	no	no	yes	Negative	positive	Negative	Positive	0	0	0	2
201	Anseba																												572	Holstein	6	3	1	8	no	no	no	Negative	positive	Negative	Positive	3	3	3	0
202	Anseba	Aditekelezan	Aditekelezan	42	57	Male	0	2	5	5	Semi-intensive	no	earthen	no	daily	outside compound	no	squeezing	yes	yes	no	yes	once before milking all cows	no	no	rarely	no	no	709	Holstein	9	5	3	8	yes	no	no	Positive	Negative	positive	Positive	0	0	0	swollen
203	Anseba																												710	Holstein	9	5	2	4	yes	no	no	Negative	positive	positive	Positive	0	0	0	0
204	Anseba																												708	Holstein	3	1	2	4	no	no	no	Negative	Negative	positive	Positive	0	0	0	2
205	Anseba	Aditekelezan	Aditekelezan	43	62	Male	4	3	9	2	Semi-intensive	yes	earthen	no	daily	in compound	no	squeezing	yes	no	no	yes	once before milking all cows	no	no	rarely	no	no	599	Holstein	6	4	1	2	yes	no	no	Negative	positive	Negative	Positive	0	0	3	0
206	Anseba	Aditekelezan	Dekizeru	44	81	Male	0	4	19	7	Intensive	yes	concrete	no	daily	outside compound	no	squeezing & stripping	yes	yes	yes	yes	once before milking all cows	no	no	never	no	no	640	Holstein	6	3	2	12	no	no	no	Negative	positive	Negative	Positive	watery secretion	0	0	0
207	Anseba																												641	Holstein	8	4	2	10	no	no	yes	Negative	positive	Negative	Positive	3	3	3	3
208	Anseba																												639	Cross	5	2	3	12	no	no	no	Negative	Negative	Negative	Positive	0	0	0	0
209	Anseba																												646	Holstein	6	3	1	6	no	no	no	Negative	positive	Negative	Positive	2	3	1	3
210	Anseba	Aditekelezan	Dekizeru	45	59	Male	4	3	6	6	Semi-intensive	no	earthen	no	daily	in compound	no	squeezing & stripping	yes	yes	no	yes	once before milking all cows	no	no	never	no	no	662	Holstein	6	3	1	7	no	no	no	Negative	positive	Negative	Positive	0	3	2	3
211	Anseba																												660	Holstein	8	5	2	10	no	no	no	Negative	positive	Negative	Positive	3	3	3	3
212	Anseba																												656	Holstein	7	4	1	10	no	no	no	Negative	positive	Negative	Positive	3	2	3	3
213	Anseba																												669	Holstein	7	4	3	8	no	no	no	Negative	positive	Negative	Positive	3	2	0	0
214	Anseba	Aditekelezan	Dekizeru	46	63	Male	3	4	13	11	Semi-intensive	yes	earthen	no	daily	in compound	no	squeezing	yes	yes	yes		once before milking all cows	no	no	rarely	no	no	637	Holstein	9	6	3	6	no	no	yes	Negative	positive	Negative	Positive	3	2	0	0
215	Anseba																												631	Holstein	6	3	2	12	no	no	no	Negative	positive	Negative	Positive	3	3	3	3
216	Anseba																												636	Holstein	7	4	2	1	no	no	no	Negative	positive	Negative	Positive	0	1	0	0
217	Anseba																												634	Holstein	6	3	2	2	no	no	no	Negative	positive	Negative	Positive	0	0	3	0
218	Anseba																												618	Holstein	8	5	3	7	no	no	no	Negative	Negative	Negative	Positive	0	0	0	0
219	Anseba	Aditekelezan	Dekizeru	47	67	Male	0	2	18	10	Semi-intensive	yes	earthen	no	daily	in compound	no	squeezing & stripping	yes	yes	yes	yes	once before milking all cows	no	no	never	no	no	615	Holstein	6	4	2	3	yes	no	yes	Negative	positive	Negative	Positive	3	3	0	0
220																													616	Holstein	5	3	2	2	no	no	no	Negative	positive	Negative	Positive	1	0	1	0
221																													617	Holstein	5	2	3	1	no	no	no	Negative	Negative	Negative	Positive	0	0	0	0
222																													14290	Holstein	3	1	1	2	no	no	no	Negative	Positive	Negative	Positive	0	0	0	3
