# Supplementary material for: Prevalence, aetiology and host and management factors associated with bovine mastitis in dairy cows in Zoba Anseba, Eritrea: a cross-sectional study
Source: BMC Vet Res. 2025 Jul 2;21:419. doi: 10.1186/s12917-025-04868-9 (PMC12220191; doi:10.1186/s12917-025-04868-9)
Supplement: Supplementary file 1 — Supplementary Material 1. [file 12917_2025_4868_MOESM1_ESM.zip › Supplementary Material 1-Questionnaire data.xlsx]

## Sheet: Supplement 1
				Management risk factors																							Host Risk Factors
Serial No	Region/Zoba	Sub-region	Town/Village	Farm ID	Farmer's Age	Farmer's Gender	Formal Education (years)	Herd size	Production system	House with roof	Floor type	Bedding matterial	Floor cleaning	Dung disposal	Milking cows wih mastitis last	Milking technique	Washing udder	Use of towel	A towel for more than one cow	Washing hand	Washing frequency	Using teat dip	Dry cow therapy	Ticks on udder or teats	Culling cow with chronic mastitis	Mastitis test	Animal ID	Breed	Cow's age (years)	Parity	Body condition score	lactation stage (month)	Injury on udder	Milk leak	Mastitis history
1	Anseba	Keren	Keren	1	55	Male	12	16	Intensive	yes	concrete	no	daily	in compound	yes	stripping	yes	yes	yes	yes	once before milking all cows	no	no	never	no	no	849	Holstein	8	5	1	7	no	no	no
2	Anseba																										850	Holstein	5	2	2	8	no	no	no
3	Anseba																										855	Holstein	3	1	2	7	no	no	no
4	Anseba																										852	Holstein	3	1	2	8	no	no	no
5	Anseba																										851	Holstein	5	2	1	4	no	no	no
6	Anseba	Keren	Keren	2	56	Male	4	9	Semi-intensive		earthen	no	daily	In compound	no	squeezing	yes	yes	yes	yes	before milking each cow	no	no	rarely	no	no	637	Holstein	9	6	1	1	yes	no	yes
7	Anseba										no																636	Holstein	7	4	1	1	yes	no	no
8	Anseba																										638	Cross	4	1	1	1	yes	no	no
9	Anseba	Keren	Keren	3	42	male	6	12	Semi-intensive	no	earthen	no	daily	in compound	no	stripping	yes	no	yes	yes	once before milking all cows	no	no	rarely	no	no	874	Holstein	9	5	1	4	no	no	yes
10	Anseba																										875	Holstein	10	6	1	8	no	no	yes
11	Anseba																										192	Holstein	5	2	1	8	no	no	yes
12	Anseba	Keren	Keren	4	68	Male	7	15	Intensive	no	earthen	no	daily	In compound	no	squeezing & stripping	yes	yes	yes	yes	once before milking all cows	no	no	frequently	no	no	Surgit	Holstein	3	1	2	8	no	no	no
13	Anseba																										Hriti	Holstein	4	2	2	3	no	no	no
14	Anseba																										Lost	Holstein	3	1	2	4	no	no	no
15	Anseba	Keren	Keren	5	73	Male	10	8	Intensive	no	earthen	no	daily	In compound	yes	stripping	no	no	no	yes	before milking each cow	no	no	rarely	no	no	702	Holstein	6	3	2	8	no	yes	no
16	Anseba																										693	Cross	4	2	2	6	yes	no	no
17	Anseba																										698	Holstein	3	1	2	5	no	no	no
18	Anseba	Keren	Keren	6	54	Male	12	28	Intensive	yes	concrete	no	daily	In compound	yes	squeezing & stripping	yes	yes	yes	yes	before milking each cow	no	yes	rarely	yes	no	27	Holstein	7	5	2	6	no	no	yes
19	Anseba																										26	Holstein	9	6	2	7	no	no	no
20	Anseba																										39	Holstein	4	2	2	3	no	no	no
21	Anseba																										25	Holstein	6	3	3	8	no	no	yes
22	Anseba																										33	Holstein	7	4	3	5	no	no	no
23	Anseba																										22	Holstein	5	2	2	6	no	no	no
24	Anseba																										32	Holstein	7	4	2	9	no	no	no
25	Anseba	Keren	Keren	7	53	Female	11	3	Semi-intensive	yes	earthen	no	daily	In compound	no	squeezing	yes	no	no	yes	once before milking all cows	no		frequently	no	no	877	Cross	7	4	3	3	no	no	no
26	Anseba																										875	Holstein	6	3	2	8	no	no	no
27	Anseba																										824	Holstein	8	4	1	4	yes	yes	no
28	Anseba	Keren	Keren	8	64	Male	8	35	Intensive	yes	concrete	no	daily	in compound	no	squeezing & stripping	yes	yes	no	yes	once before milking all cows	no	yes	rarely	no	no	143	Holstein	4	1	1	4	no	no	no
29	Anseba																										144	Holstein	4	1	3	4	no	no	no
30	Anseba																										130	Holstein	10	8	2	8	no	no	no
31	Anseba																										140	Holstein	4	1	2	6	no	no	no
32	Anseba																										135	Cross	9	7	2	5	no	no	no
33	Anseba																										137	Holstein	12	9	1	7	no	no	yes
34	Anseba	Keren	Keren (daerit)	9	37	Male	14	30	Intensive	yes	concrete	no	daily	outside compound	no	squeezing & stripping	yes	yes	yes	yes	once before milking all cows	no	yes	never	yes	no	327	Holstein	7	4	2	4	no	no	no
35	Anseba																										332	Holstein	7	5	1	5	no	no	no
36	Anseba																										331	Holstein	7	4	1	2	no	no	no
37	Anseba																										329	Holstein	3	1	3	2	no	no	no
38	Anseba																										338	Holstein	3	1	1	2	no	no	no
39	Anseba																										326	Holstein	7	4	2	1	no	no	yes
40	Anseba																										adlaway	Holstein	3	1	2	7	no	no	no
41	Anseba																										328	Holstein	13	9	2	2	no	no	yes
42	Anseba	Keren	Keren	10	68	Male	3	62	Intensive	no	earthen	no	daily	in compound	no	squeezing & stripping	yes	yes	yes	yes	once before milking all cows	no	no	rarely	no	no	49	Holstein	6	3	2	7	no	no	no
43	Anseba																										71	Holstein	5	2	1	9	no	no	no
44	Anseba																										Fanus	Holstein	3	1	1	7	no	no	no
45	Anseba																										53	Holstein	5	2	1	4	no	no	no
46	Anseba																										69	Holstein	5	3	2	3	no	no	no
47	Anseba																										66	Holstein	3	1	1	2	no	no	no
48	Anseba																										42	Holstein	6	3	1	2	no	no	no
49	Anseba																										45	Holstein	7	4	2	5	no	no	no
50	Anseba																										43	Holstein	5	2	1	3	no	no	no
51	Anseba																										76	Holstein	5	3	2	1	no	no	no
52	Anseba																										52	Holstein	5	2	2	3	no	no	no
53	Anseba																										51	Holstein	8	3	2	5	no	no	no
54	Anseba																										70	Holstein	5	2	1	4	no	no	no
55	Anseba	Keren	Jufa	11	57	Male	4	6	Semi-intensive	no	earthen	no	daily	In compound	no	stripping	yes	no	no	yes	once before milking all cows	no	no	rarely	no	no	14029	Indigenous	8	3	2	1	no	no	no
56	Anseba																										14028	Holstein	12	8	2	1	no	no	no
57	Anseba																										14027	Holstein	6	4	1	9	no	no	no
58	Anseba																										14030	Cross	5	2	2	4	no	no	yes
59	Anseba	Keren	Jufa	12	65	Male	0	17	Semi-intensive	no	earthen	no	daily	in compound	no	squeezing	yes	no	no	yes	once before milking all cows	no	no	frequently	no	no	Temsal	Cross	5	3	1	9	no	no	no
60	Anseba																										Tiel	Holstein	8	6	1	3	no	no	no
61	Anseba																										Glas	Holstein	7	5	1	8	no	no	no
62	Anseba																										Merkeb	Holstein	7	4	2	9	no	no	no
63	Anseba																										Ketan	Holstein	7	5	1	6	no	no	no
64	Anseba	Keren	Keren	13	58	Male	11	11	Semi-intensive	no	earthen	no	daily	in compound	no	squeezng	yes	yes	yes	yes	once before milking all cows	no	no	rarely	no	no	120	Holstein	5	3	2	1	no	no	yes
65	Anseba																										121	Holstein	6	4	1	1	no	no	no
66	Anseba																										122	Holstein	7	4	1	3	no	no	no
67	Anseba	Keren	Keren	14	85	Male	4	6	Intensive	no	earthen	no	weekly	in compound	no	stripping	yes	yes	yes	yes	before milking each cow	no	no	rarely	no	no	715	Holstein	8	4	1	5	no	no	no
68	Anseba																										717	Holstein	7	4	2	4	no	no	no
69	Anseba																										716	Holstein	5	2	1	8	no	no	no
70	Anseba	Keren	Keren	15	65	Male	5	10	Intensive	no	earthen	no	weekly	in compound	no	squeezing	yes	no	yes	yes	before milking each cow	no	no	rarely	no	no	827	Holstein	6	3	2	5	no	no	no
71	Anseba																										828	Holstein	6	3	1	5	no	no	no
72	Anseba																										820	Holstein	6	1	1	4	no	no	no
73	Anseba	Keren	Keren	16	42	Male	14	12	Intensive	no	earthen	no	weekly	in compound	no	stripping	yes	yes	yes	yes	once before milking all cows	yes	no	never	yes	no	840	Holstein	6	3	1	1	no	no	no
74	Anseba																										843	Holstein	5	2	2	5	no	no	no
75	Anseba																										839	Holstein	10	6	1	6	no	no	no
76	Anseba	Hagaz	Daerotay	17	63	Male	5	14	Semi-intensive	no	earthen	no	daily	in compound	no	stripping	yes	no	no	yes	once before milking all cows	no	no	frequently	no	no	257	Cross	5	3	2	5	no	no	no
77	Anseba																										256	Cross	4	1	1	6	no	no	no
78	Anseba																										258	Cross	10	7	2	5	no	no	no
79	Anseba	Hagaz	Hagaz	18	57	Male	18	40	Semi-intensive	yes	concrete	no	daily	outside compound	no	squeezing & stripping	yes	yes	yes	yes	once before milking all cows	no	yes	never	no	no	1396	Holstein	9	6	3	9	no	no	no
80	Anseba																										1375	Holstein	10	7	2	9	yes	no	no
81	Anseba																										1392	Holstein	9	6	1	7	no	no	no
82	Anseba																										1374	Holstein	10	7	2	9	yes	no	no
83	Anseba																										2736	Holstein	4	2	1	9	no	no	no
84	Anseba																										1384	Holstein	10	6	1	3	no	no	yes
85	Anseba																										2730	Holstein	5	2	2	6	no	no	no
86	Anseba	Hagaz	Hagaz	19	52	Male	12	5	Semi-intensive	no	earthen	no	daily	in compound	no	squeezing	no	no	no	yes	once before milking all cows	no	no	rarely	no	no	202	Cross	8	5	1	5	no	no	no
87	Anseba																										201	Cross	4	2	1	7	no	no	no
88	Anseba	Hagaz	Hagaz	20	46	Male	10	17	Semi-intensive	no	earthen	no	daily	in compound	no	squeezing & stripping	yes	yes	yes	yes	once before milking all cows	no	no	never	no	no	Lost	Indigenous	6	3	3	4	yes	no	no
89	Anseba																										286	Holstein	3	1	1	5	no	no	no
90	Anseba																										285	Cross	3	1	3	6	no	no	no
91	Anseba																										Lost	Indigenous	4	2	2	9	no	no	no
92	Anseba																										283	Holstein	6	3	3	3	no	no	no
93	Anseba	Hagaz	Hagaz	21	55	Male	11	7	Semi-intensive	no	earthen	no	daily	in compound	no	squeezing	yes	yes	yes	yes	once before milking all cows	no	no	rarely	no	no	207	Holstein	10	7	2	7	no	no	no
94	Anseba																										209	Holstein	6	3	2	5	no	no	no
95	Anseba	Hagaz	Hagaz	22	68	Male	0	6	Semi-intensive	no	earthen	no	daily	outside compound	no	squeezing	yes	no	no	yes	once before milking all cows	no	no	rarely	no	no	235	Indigenous	8	5	3	8	no	no	no
96	Anseba																										234	Cross	5	2	2	4	no	no	no
97	Anseba																										234B	Cross	6	3	3	5	no	no	yes
98	Anseba	Hagaz	Daerotay	23	59	Male	8	13	Semi-intensive	no	earthen	no	daily	In compound	no	squeezing & stripping	yes	no	no	yes	once before milking all cows	no	no	frequently	no	no	263	Holstein	8	5	2	7	no	no	no
99	Anseba																										262	Cross	7	4	1	4	no	no	no
100	Anseba																										271	Cross	4	1	1	2	no	no	no
101	Anseba																										270	Cross	9	5	2	4	no	no	yes
102	Anseba																										265	Holstein	8	5	1	2	no	no	no
103	Anseba																										264	Cross	5	2	1	1	no	no	no
104	Anseba	Hagaz	Daerotay	24	72	Male	0	4	Semi-intensive	no	earthen	no	daily	in compound	no	squeezing	yes	no	no	yes	once before milking all cows	no	no	rarely	no	no	279a	Holstein	5	3	1	7	no	no	no
105	Anseba																										280	Holstein	6	4	2	6	no	no	no
106	Anseba																										279b	Holstein	3	1	1	2	no	no	no
107	Anseba	Hagaz	Daerotay	25	53	Male	7	32	Semi-intensive	no	earthen	no	daily	in compound	no	squeezing & stripping	yes	yes	yes	yes	once before milking all cows	no	no	rarely	no	no	183	Holstein	4	1	1	8	no	no	no
108	Anseba																										185	Holstein	6	3	2	3	no	no	no
109	Anseba																										186	Holstein	10	7	1	3	no	no	no
110	Anseba																										187	Holstein	8	5	2	2	no	no	no
111	Anseba																										184	Cross	3	1	1	10	no	no	no
112	Anseba																										181	Holstein	3	1	1	9	no	no	no
113	Anseba	Hamelmalo	Musha	26	60	Male	0	1	Semi-intensive	no	earthen	no	daily	in compound	no	stripping	yes	no	no	yes	once before milking all cows	no	no	never	no	no	378	Holstein	5	2	1	5	no	no	no
114	Anseba	Hamelmalo	Musha	27	65	Male	0	3	Semi-intensive	no	earthen	no	daily	in compound	no	stripping	yes	no	no	yes	once before milking all cows	no	no	frequently	no	no	376	Holstein	5	2	2	5	no	no	no
115	Anseba																										39460	Holstein	10	6	1	3	no	no	no
116	Anseba	Hamelmalo	Musha	28	40	Male	7	3	Semi-intensive	no	earthen	no	daily	in compound	no	stripping	yes	no	no	yes	once before milking all cows	no	no	frequently	no	no	372	Holstein	5	2	1	11	no	no	no
117	Anseba																										371	Holstein	6	3	1	4	no	no	no
118	Anseba	Hamelmalo	Hamelmalo	29	32	Male	16	11	Intensive	no	earthen	no	daily	outside compound	no	stripping	yes	yes	yes	yes	once before milking all cows	no	no	rarely	no	no	172	Holstein	7	4	2	2	no	no	no
119	Anseba																										173	Holstein	5	2	3	2	no	no	yes
120	Anseba																										171	Holstein	6	3	1	8	no	no	no
121	Anseba																										174	Holstein	3	1	1	8	yes	no	no
122	Anseba	Hamelmalo	Sutur	30	70	Male	5	5	Intensive	yes	earthen	no	daily	outside compound	no	stripping	yes	no	no	yes	once before milking all cows	no	no	never	no	no	77	Holstein	6	3	2	7	no	no	no
123	Anseba																										78	Cross	3	1	2	5	no	no	no
124	Anseba																										Drit	Indigenous	5	2	3	9	no	no	no
125	Anseba	Hamelmalo	Sutur	31	42	Male	8	27	Semi-intensive	yes	earthen	no	daily	in compound	no	stripping	yes	yes	yes	yes	once before milking all cows	no	no	rarely	no	no	1626	Holstein	8	5	2	8	no	no	no
126	Anseba																										1328	Holstein	4	2	1	12	no	no	no
127	Anseba																										1627	Cross	7	4	3	1	no	no	no
128	Anseba																										81	Cross	3	1	2	12	no	no	no
129	Anseba																										87	Holstein	3	1	3	9	no	yes	no
130	Anseba																										94	Holstein	4	2	2	8	no	no	no
131	Anseba	Hamelmalo	Sutur	32	47	Male	5	3	Intensive	yes	concrete	no	daily	outside compound	no	squeezing & stripping	yes	no	no	yes	once before milking all cows	no	no	never	no	no	2571	Holstein	5	2	1	4	no	no	no
132	Anseba																										2559	Holstein	7	3	2	7	no	no	yes
133	Anseba	Hamelmalo	Sutur	33	70	Male	0	11	Semi-intensive	yes	concrete	no	daily	outside compound	no	squeezing	yes	yes	yes	yes	once before milking all cows	no	no	rarely	no	no	333	Holstein	6	3	2	5	no	no	no
134	Anseba																										334	Cross	8	4	1	8	no	no	no
135	Anseba																										336	Holstein	6	3	1	2	no	no	no
136	Anseba																										332	Holstein	7	4	1	9	yes	no	no
137	Anseba	Hamelmalo	Sutur	34	35	Male	8	6	Intensive	yes	earthen	no	daily	outside compound	no	squeezing	yes	no	no	yes	once before milking all cows	no	no	never	no	no	304	Holstein	3	1	1	3	no	no	no
138	Anseba	Hamelmalo	Sutur	35	68	Male	11	44	Intensive	yes	earthen	no	daily	in compound	no	squeezing & stripping	yes	yes	yes	yes	once before milking all cows	no	no	never	no	no	38	Holstein	5	3	2	3	no	no	no
139	Anseba																										51	Holstein	7	4	2	3	no	no	no
140	Anseba																										50	Holstein	5	3	2	5	yes	no	no
141	Anseba																										806	Cross	8	5	2	4	yes	no	no
142	Anseba																										62	Holstein	4	2	1	2	yes	no	no
143	Anseba																										1811	Holstein	8	6	1	3	no	no	no
144	Anseba																										41	Holstein	7	3	2	5	no	no	no
145	Anseba																										46	Holstein	4	2	2	3	no	no	no
146	Anseba																										47	Holstein	4	2	2	6	no	no	no
147	Anseba																										39	Holstein	5	3	2	3	no	no	no
148	Anseba																										43	Holstein	4	2	2	4	no	no	no
149	Anseba																										53	Holstein	3	1	2	8	yes	no	no
150	Anseba																										33	Holstein	4	2	3	3	no	no	no
151	Anseba	Elabered	Eden (elabered estate)	36	34	male	16	289	Semi-intensive	yes	concrete	no	daily	outside compound	yes	squeezing & stripping	yes	yes	yes	yes	once before milking all cows	no	yes	rarely	no	yes	2883	Cross	4	1	2	10	no	no	no
152	Anseba																										2879	Holstein	4	1	1	5	no	no	yes
153	Anseba																										2899	Holstein	4	1	2	5	no	no	yes
154	Anseba																										2824	Holstein	5	3	2	2	no	no	no
155	Anseba																										2839	Holstein	5	2	2	11	no	no	no
156	Anseba																										2829	Holstein	5	2	2	9	no	no	no
157	Anseba																										2848	Holstein	9	5	3	10	no	no	yes
158	Anseba																										2872	Holstein	8	6	2	4	no	no	no
159	Anseba																										38781	Holstein	9	5	2	4	no	no	yes
160	Anseba																										2830	Holstein	10	7	2	1	no	no	yes
161	Anseba																										2881	Holstein	7	4	2	2	no	no	no
162	Anseba																										2892	Holstein	8	5	2	4	no	no	yes
163	Anseba																										2739	Holstein	8	4	2	12	no	no	no
164	Anseba																										2871	Holstein	9	6	2	6	no	no	no
165	Anseba																										2888	Holstein	9	6	2	5	no	no	no
166	Anseba																										2843	Holstein	5	2	2	1	no	no	no
167	Anseba																										2870	Holstein	4	1	2	9	no	no	no
168	Anseba																										2738	Holstein	7	5	1	8	yes	no	no
169	Anseba																										2844	Holstein	5	2	1	3	no	no	no
170	Anseba																										2876	Indigenous	4	1	2	6	no	no	no
171	Anseba																										39180	Holstein	1	1	1	2	no	no	no
172	Anseba																										42941	Holstein	3	2	1	1	no	no	yes
173	Anseba																										39179	Holstein	1	1	2	2	no	no	no
174	Anseba																										2887	Holstein	9	6	2	5	no	no	no
175	Anseba																										38844	Holstein	9	7	3	9	no	no	yes
176	Anseba																										2898	Holstein	4	1	3	5	yes	no	no
177	Anseba																										38861	Cross	9	7	3	1	no	no	no
178	Anseba																										7	Holstein	9	6	2	11	no	no	no
179	Anseba																										2861	Holstein	4	1	1	10	no	no	no
180	Anseba																										2770	Cross	3	1	2	5	no	no	no
181	Anseba																										2738	Holstein	8	4	2	9	no	no	yes
182	Anseba																										39179	Holstein	8	4	2	7	no	no	no
183	Anseba																										38851	Holstein	7	4	2	10	no	no	no
184	Anseba																										2783	Holstein	7	4	2	10	no	no	no
185	Anseba																										2741	Holstein	8	4	2	9	no	no	no
186	Anseba																										2813	Holstein	6	3	2	10	no	no	yes
187	Anseba																										2908	Holstein	3	1	2	5	no	no	no
188	Anseba																										2867	Holstein	4	1	2	5	no	no	no
189	Anseba																										39178	Holstein	7	4	1	9	no	no	no
190	Anseba																										2740	Holstein	8	5	1	2	no	no	no
191	Anseba																										2805	Holstein	6	3	1	3	no	no	no
192	Anseba	Elabered	Eden	37	65	Male	11	2	Semi-intensive	yes	earthen	no	daily	in compound	no	stripping	yes	no	no	yes	once before milking all cows	no	no	frequently	no	no	2591	Holstein	6	3	2	12	no	no	no
193	Anseba																										2598	Holstein	4	2	1	3	no	no	no
194	Anseba	Elabered	Mehabesh	38	57	Male	0	5	Semi-intensive	no	earthen	no	daily	outside compound	no	squezing	yes	no	no	yes	once before milking all cows	no	no	frequently	no	no	2579	Holstein	8	5	2	5	no	no	no
195	Anseba	Elabered	Mehabesh	39	66	male	0	5	Semi-intensive	no	earthen	no	daily	outside compound	no	stripping	yes	no	no	yes	once before milking all cows	no	no	never	no	no	2577	Cross	11	8	1	7	no	no	no
196	Anseba																										Lost	Indigenous	4	2	2	5	no	no	yes
197	Anseba	Elabered	Mehabesh	40	68	Male	0	4	Semi-intensive	no	earthen	no	daily	in compound	no	squeezing	yes	no	no	yes	once before milking all cows	no	no	never	no	no	8775	Holstein	4	1	1	5	no	no	no
198	Anseba	Aditekelezan	Aditekelezan	41	50	Female	8	18	Intensive	no	earthen	no	daily	in compound	no	squeezing & stripping	yes	yes	yes	yes	once before milking all cows	no	no	never	no	no	573	Holstein	5	2	3	7	no	no	no
199	Anseba																										577	Holstein	5	2	1	8	yes	no	no
200	Anseba																										576	Holstein	7	4	2	4	no	no	yes
201	Anseba																										572	Holstein	6	3	1	8	no	no	no
202	Anseba	Aditekelezan	Aditekelezan	42	57	Male	0	5	Semi-intensive	no	earthen	no	daily	outside compound	no	squeezing	yes	yes	no	yes	once before milking all cows	no	no	rarely	no	no	709	Holstein	9	5	3	8	yes	no	no
203	Anseba																										710	Holstein	9	5	2	4	yes	no	no
204	Anseba																										708	Holstein	3	1	2	4	no	no	no
205	Anseba	Aditekelezan	Aditekelezan	43	62	Male	4	9	Semi-intensive	yes	earthen	no	daily	in compound	no	squeezing	yes	no	no	yes	once before milking all cows	no	no	rarely	no	no	599	Holstein	6	4	1	2	yes	no	no
206	Anseba	Aditekelezan	Dekizeru	44	81	Male	0	19	Intensive	yes	concrete	no	daily	outside compound	no	squeezing & stripping	yes	yes	yes	yes	once before milking all cows	no	no	never	no	no	640	Holstein	6	3	2	12	no	no	no
207	Anseba																										641	Holstein	8	4	2	10	no	no	yes
208	Anseba																										639	Cross	5	2	3	12	no	no	no
209	Anseba																										646	Holstein	6	3	1	6	no	no	no
210	Anseba	Aditekelezan	Dekizeru	45	59	Male	4	6	Semi-intensive	no	earthen	no	daily	in compound	no	squeezing & stripping	yes	yes	no	yes	once before milking all cows	no	no	never	no	no	662	Holstein	6	3	1	7	no	no	no
211	Anseba																										660	Holstein	8	5	2	10	no	no	no
212	Anseba																										656	Holstein	7	4	1	10	no	no	no
213	Anseba																										669	Holstein	7	4	3	8	no	no	no
214	Anseba	Aditekelezan	Dekizeru	46	63	Male	3	13	Semi-intensive	yes	earthen	no	daily	in compound	no	squeezing	yes	yes	yes		once before milking all cows	no	no	rarely	no	no	637	Holstein	9	6	3	6	no	no	yes
215	Anseba																										631	Holstein	6	3	2	12	no	no	no
216	Anseba																										636	Holstein	7	4	2	1	no	no	no
217	Anseba																										634	Holstein	6	3	2	2	no	no	no
218	Anseba																										618	Holstein	8	5	3	7	no	no	no
219	Anseba	Aditekelezan	Dekizeru	47	67	Male	0	18	Semi-intensive	yes	earthen	no	daily	in compound	no	squeezing & stripping	yes	yes	yes	yes	once before milking all cows	no	no	never	no	no	615	Holstein	6	4	2	3	yes	no	yes
220																											616	Holstein	5	3	2	2	no	no	no
221																											617	Holstein	5	2	3	1	no	no	no
222																											14290	Holstein	3	1	1	2	no	no	no
